# Supplementary material for: Assembly and Capsid Expansion Mechanism of Bacteriophage P22 Revealed by High-Resolution Cryo-EM Structures
Source: Viruses. 2023 Jan 26;15(2):355. doi: 10.3390/v15020355 (PMC9965877; doi:10.3390/v15020355)
Supplement: Supplementary file 1 [file viruses-15-00355-s001.zip]

Archive with 5 entries (5 files):
- Movie S1.mp4
- Movie S2.mp4
- Movie S3.mp4
- Movie S4.mp4
- SI Figures.pdf
